# Supplementary material for: The Co-Expression of Estrogen Receptors ERα, ERβ, and GPER in Endometrial Cancer
Source: Int J Mol Sci. 2023 Feb 3;24(3):3009. doi: 10.3390/ijms24033009 (PMC9918160; doi:10.3390/ijms24033009)
Supplement: Supplementary file 1 [file ijms-24-03009-s001.zip]

Archive with 1 entries (1 files):
- ijms-2144782-supplementary.pdf
